# Supplementary material for: Interspecific protection against oxidative stress: green algae protect harmful cyanobacteria against hydrogen peroxide
Source: Environ Microbiol. 2021 Feb 21;23(5):2404–19. doi: 10.1111/1462-2920.15429 (PMC8248038; doi:10.1111/1462-2920.15429)
Supplement: Supplementary file 2 — Table S1. Phytoplankton community before and after H2O2 treatment of Lake Oosterduinse Meer on 16 June 2016. Samples were collected 3 days prior to H2O2 addition, and after 1, 2, 4, and 7 days. At the treatment day, two samples were taken: one sample one hour before the H2O2 addition started and another sample five hours after all H2O2 was added. Table S2. Phytoplankton community before and after H2O2 treatment of Lake Krabbeplas on 28 June 2016. Samples were collected one hour before H2O2 addition started on the treatment day, and after 1, 2, 6, 7 and 9 days. [file EMI-23-2404-s001.xlsx]

## Sheet: Table legends
Supporting Tables S1 and S2 to:
Interspecific protection against oxidative stress: green algae protect harmful cyanobacteria against hydrogen peroxide
Erik F.J. Weenink1, Hans C.P. Matthijs1†, J. Merijn Schuurmans1, Tim Piel1, Maria J. van Herk1, Corrien A.M. Sigon1, Petra M. Visser1 and Jef Huisman1
1Department of Freshwater and Marine Ecology, Institute for Biodiversity and Ecosystem Dynamics, University of Amsterdam, Amsterdam, The Netherlands.
Table legends
Table S1. Lake Oosterduinse Meer
Phytoplankton community before and after H2O2 treatment of Lake Oosterduinse Meer on 16 June 2016.
Samples were collected three days prior H2O2 addition, and after 1, 2, 4, and 7 days.
At the treatment day two samples were taken:
one sample one hour before the H2O2 addition started and another sample five hours after all H2O2 was added.
Numbers of cells (cells mL-1) of different taxa were identified with an inverted microscope.
Biovolumes were calculated using the values shown in the last column.
Table S2. Lake Krabbeplas
Phytoplankton community before and after H2O2 treatment of Lake Krabbeplas on 28 June 2016.
Samples were collected one hour before H2O2 addition started on the treatment day, and after 1, 2, 6, 7 and 9 days.
Numbers of cells (cells mL-1) of different taxa were identified with an inverted microscope.
Biovolumes were calculated using the values shown in the last column.
Taxon names according to Algaebase:
Guiry, M.D., Guiry, G.M. (2020). AlgaeBase. World-wide electronic publication, National University of Ireland, Galway. http://www.algaebase.org; searched on 27 May 2020.

## Sheet: Table S1 Lake Oosterduinse Meer
Table S1. Phytoplankton Lake Oosterduinse Meer (cells mL-1)
		Treatment
TAXA	13 June	16 June	16 June	17 June	18 June	20 June	23 June	Biovolume
	(-3 days)	(-1 hour)	(+5 hours)	(+1 day)	(+2 days)	(+4 days)	(+7 days)	(µm3 cell-1)
CYANOBACTERIA
Aphanizomenon flos-aquae	601485	875248	314356	311881	1448.02	197	712	113.10
Dolichospermum sp.		120	10					82.01
Microcystis sp.		424.923	1383.08	92.3077	61.5385		307.692	46.66
Woronichinia naegeliana	7692.31							25.41
GREEN ALGAE
Actinastrum hantzschii					16		32	212.50
Ankyra judayi		61.5385		2				180.00
Botryococcus sp.		32		40		30	128	104.00
Chlamydomonas sp.						30.7692	153.846	262.14
Chlorophyta unidentified > 5 µm							153.846	216.00
Chlorophyta unidentified 1-2 µm							1538.46	1.73
Chlorophyta unidentified 2-5 µm		64	184		4	279.385	1076.92	13.82
Closterium acutum var. acutum						1		500.00
Closterium acutum var. variabile		2		2	4	4	26	600
Coelastrum astroideum	1600	32	110	42	66			110.59
Coenochloris sp.						80		33.51
Cosmarium kjellmanii			4	2	6	5	4	5181.31
Crucigenia sp. / Crucigeniella sp.		24						74.09
Desmodesmus sp.		32	24	61.5385		123.077		39.53
Diplochloris lunata							307.692	16.00
Elakatothrix sp.		22	4	2	2		36	583.20
Hortobagyiella verrucosa							307.692	30.00
Lagerheimia sp.						1		24.72
Monoraphidium contortum		30.7692				30.7692	153.846	36.27
Mucidosphaerium pulchellum				64				64.00
Oocystis sp.	2150	232	294	188	244	222	846	112.50
Pandorina sp.		64	160	294	312	333	910	287.50
Pediastrum duplex		124	48		26	161	504	112.50
Planctonema sp.							20	163.80
Planktosphaeria gelatinosa		4	2	4	2	2	8	262.14
Pseudopediastrum boryanum		96	92		10	18		112.50
Pteromonas sp.					2		6	418.51
Radiococcus polycoccus			160	14	528	264	544	523.61
Scenedesmus arcuatus		8	26	16	6		80	112.50
Staurastrum chaetoceras				2			3	12551.87
Staurastrum pingue var. planctonicum		2	2					28000.00
Stauridium tetras							32	57.60
Tetraselmis sp.				2				1065.90
OTHER EUKARYOTIC PHYTOPLANKTON
Amphora s.l.		2	2		2	3		2697.23
Aulacoseira granulata		62	50			24	7	729.00
Ceratium furcoides							1	19737.93
Ceratium hirundinella	50		12	6	6	3	5	12429.72
Cocconeis placentula						1		35287.55
Colacium sp.		2						729.00
Coscinodiscophyceae unidentified		30.7692	6	2	10	153.846	2769.23	864.08
Cryptomonas sp.	150	22	10	2		19	34	1512.95
Cyclotella meneghiniana s.l.						153.846	1384.62	1600.30
Dinophyceae unidentified				4	2	3	3	5738.30
Eustigmatophyceae unidentified						61.5385	153.846	216.00
Kephyrion sp. / Pseudokephyrion sp.					30.7692			324.24
Mallomonas sp.							2	580.09
Navicula sp.						2		201.25
Nephrodiella sp.					30.7692			42.40
Nitzschia sp. 50-100 µm	50							1728.00
Peridiniaceae unidentified	50					1		11000.00
Plagioselmis nannoplanctica	3846.15	800	61.5385			30.7692	1846.15	51.20
Skeletonema sp.					61.5385	61.5385	153.846	183.01
Stephanodiscus neoastrea		6	2			1		5215.80
Trachelomonas sp.	50					1		523.61
Ulnaria acus							4	653.00

## Sheet: Table S2. Lake Krabbeplas
Table S2. Phytoplankton Lake Krabbeplas (cells mL-1)
	Treatment
TAXA	28 June	29 June	30 June	4 July	5 July	7 July	Biovolume
	(-1 hour)	(+1 day)	(+2 days)	(+6 days)	(+7 days)	(+9 days)	(µm3 cell-1)
CYANOBACTERIA
Anathece sp.		128000					1.56
Aphanocapsa sp.					120000	625000	4.10
Aphanothece sp.				232000			1.56
Chroococcales unidentified	488889	340000	100000	46000	40000	50000	1.73
Chroococcus batavus				12000		20000	226.14
Coelomoron pusillum	12977.8	2133.33	40000		64000	3555.56	25.16
Coelosphaerium kuetzingianum		64000					14.14
Cyanocatena imperfecta	22222.2	276000	62500	126000		12800	0.51
Cyanocatena planctonica		64000					0.51
Cyanodictyon intermedium							1.60
Cyanodictyon reticulatum		32000				150000	0.51
Cyanogranis ferruginea	44444.4						0.51
Cyanophyta unidentified		30000					4.19
Eucapsis microscopica		64000					0.51
Limnococcus limneticus	66666.7						226.14
Merismopedia minutissima		64000		48000	64000	260000	0.39
Merismopedia sp.	71111.1	64000					3.14
Merismopedia tenuissima							3.14
Merismopediaceae unidentified				8000		10000	64.00
Planktothrix agardhii	9200	15922.2	18461.5	14000	3222.22	4977.78	49.80
Pseudanabaena limnetica	1.35333e+06	44000	0	72000	148000	410000	12.00
Pseudanabaena sp.		24000					35.00
Pseudanabaenaceae unidentified		42000	181880				35.00
GREEN ALGAE
Actinastrum hantzschii	17777.8	8000		8000	40000	10000	212.50
Acutodesmus raciborskii					8000		28.37
Amphikrikos minutissimus	2222.22						51.85
Amphikrikos nanus	2222.22		1250			7500	27.00
Ankistrodesmus arcuatus				1000	6000	2500	55.50
Chlamydomonas sp.	2222.22		2500			2500	262.14
Chlorophyta unidentified 2-5 µm	73333.3	18000	10000	33000	184000	152500	13.82
Coelastrum sp.				3000			110.59
Crucigenia tetrapedia							60.00
Desmodesmus abundans		8000	2500				39.53
Desmodesmus armatus							41.99
Desmodesmus caudatoaculeolatus					4000		39.53
Desmodesmus communis var. communis							112.50
Desmodesmus costatogranulatus	13333.3		7500				9.58
Desmodesmus intermedius	8888.89		5000		8000		33.08
Desmodesmus opoliensis				4000	16000		99.53
Desmodesmus opoliensis var. carinatus					8000		99.53
Desmodesmus sp.	13333.3	4000	2500	12000	8000		39.53
Desmodesmus subspicatus	6666.67	8000		7000		22500	40.00
Diplochloris lunata	100000	360000	200000	52000	318000	352500	16.00
Diplochloris sp.				17777.8	90000	135000	16.00
Elakatothrix gelatinosa		8000	25000			5000	306.51
Hindakia tetrachotoma		16000		24000	32000	60000	0.80
Hortobagyiella verrucosa		2000	10000	8000	26000	20000	30.00
Koliella sp.	2222.22		6250				90.00
Lagerheimia genevensis			2500	1000		2500	58.59
Lagerheimia subsalsa							121.29
Marvania geminata			20000	2000		5000	4.10
Monoraphidium contortum	4444.44	8000	3750	10000	14000	27500	36.27
Monoraphidium sp.		2000				2500	72.90
Mucidosphaerium pulchellum	62222.2		10000				0.80
Mychonastes jurisii		88000		72000	40000	270000	13.80
Mychonastes sp.			20000				1.00
Oocystis lacustris							112.50
Oocystis sp.							112.50
Pectinodesmus pectinatus		8000		12000	36000	30000	78.38
Quadricoccus ellipticus			5000				64.00
Raphidocelis sigmoidea		34000			62000	55000	15.72
Raphidocelis sp.	17777.8			15000			15.72
Scenedesmaceae unidentified	2222.22	2000	2500				39.53
Schroederia nitzschioides		2000					363.99
Schroederia setigera				1000			363.99
Schroederia sp.				2000			142.24
Schroederia spiralis		10000		1000	16000	15000	94.82
Selenastraceae unidentified		2000	1250	8000	16000	20000	55.50
Siderocelis ornata			1250	0		5000	36.86
Siderocelis sp.				0			32.77
Tetradesmus lagerheimii	4444.44	8000	2500				140.61
Tetradesmus nygaardii		8000		8000	8000		78.38
Tetradesmus obliquus			10000				46.66
Tetraëdron minimum				1000			410.88
Tetrastrum staurogeniiforme	8888.89		5000	0	8000	10000	13.82
Treubaria sp.				1000			512.00
Volvocales unidentified				2000		2500	1728.00
OTHER EUKARYOTIC PHYTOPLANKTON
Bacillariophyceae unidentified	2222.22		1250				759.00
Chroomonas sp.		2000	1250				54.53
Chrysochromulina parva	11111.1	6000	20000	6000	6000		110.59
Chrysophyceae unidentified			1250				1078.63
Coscinodiscophyceae unidentified	2222.22	12000	2500	7000	10000	7500	864.08
Cryptomonas sp.	2666.67	2000	1250	2000			1512.95
Dinophyceae unidentified	888.889				2000		5738.30
Eustigmatophyceae unidentified	2222.22	2000	1250	2000	2000	0	216.00
Nephrodiella sp.	4444	4000	2500	2000	12000	10000	42.40
Nitzschia sp.				1000	4000	2500	216.00
Plagioselmis nannoplanctica		4000	8750	6000	8000	10000	51.20
Trachydiscus lenticularis					2000		100.41
